# Supplementary material for: Unlocking the potential of publicly available microarray data using inSilicoDb and inSilicoMerging R/Bioconductor packages
Source: BMC Bioinformatics. 2012 Dec 24;13:335. doi: 10.1186/1471-2105-13-335 (PMC3568420; doi:10.1186/1471-2105-13-335)
Supplement: Additional file 1 — R script. code_example.R R script using both inSilicoDb and inSilicoMerging packages generating Figure 1-5. [file 1471-2105-13-335-S1.R]

#-------------------------------------------------------------------------------
# Search & Retrieval
#-------------------------------------------------------------------------------

source("http://bioconductor.org/biocLite.R")
biocLite("inSilicoDb")
library("inSilicoDb");

eset570 = getDataset("GSE19804", "GPL570", "FRMA", genes=TRUE);
eset96 = getDataset("GSE10072", "GPL96",  "FRMA", genes=TRUE);
esets = list(eset570, eset96);

print(table(pData(eset96)[,"Disease"]));
print(table(pData(eset570)[,"Disease"]));

#-------------------------------------------------------------------------------
# Merge
#-------------------------------------------------------------------------------

source("http://bioconductor.org/biocLite.R")
biocLite("inSilicoMerging")
library("inSilicoMerging"); 
eset_NONE = merge(esets, method="NONE");
eset_COMBAT = merge(esets, method="COMBAT");

#-------------------------------------------------------------------------------
# Cover Image
#-------------------------------------------------------------------------------

pdf("Cover_Image.pdf",width=12, height=7);
par(mfrow=c(1,2));
plotMDS(eset_NONE, 
        targetAnnot = "Disease", 
        batchAnnot = "Study", 
        main = "NONE (No Transformation)",
        legend = FALSE);
plotMDS(eset_COMBAT, 
        targetAnnot = "Disease", 
        batchAnnot = "Study", 
        main = "COMBAT",
        legend = FALSE);
dev.off();

#-------------------------------------------------------------------------------
# Figure 1: plotMDS
#-------------------------------------------------------------------------------

pdf("plotMDS.pdf",width=12, height=7);
par(mfrow=c(1,2));
plotMDS(eset_NONE, 
        targetAnnot = "Disease", 
        batchAnnot = "Study", 
        main = "NONE (No Transformation)");
plotMDS(eset_COMBAT, 
        targetAnnot = "Disease", 
        batchAnnot = "Study", 
        main = "COMBAT");
dev.off();

#-------------------------------------------------------------------------------
# Figure 2: plotGeneWiseDensity
#-------------------------------------------------------------------------------

pdf("plotGeneWiseDensity.pdf",width=12, height=7);
par(mfrow=c(1,2));
gene = "MYL4";
plotGeneWiseDensity(eset_NONE, 
                    batchAnnot = "Study", 
                    gene = gene,
                    main = "NONE (No Transformation)");
plotGeneWiseDensity(eset_COMBAT, 
                    batchAnnot = "Study", 
                    gene = gene,
                    main = "COMBAT");
dev.off();

#-------------------------------------------------------------------------------
# Figure 3: plotDendrogram
#-------------------------------------------------------------------------------

pdf("plotDendrogram.pdf",width=12, height=7);
par(mfrow=c(1,2));
# take 40 random samples...
idx = sample(1:ncol(eset_NONE), 40);
plotDendrogram(eset_NONE[,idx], 
               batchAnnot = "Study", 
               main = "NONE (No Transformation)", 
               legend = FALSE);
plotDendrogram(eset_COMBAT[,idx], 
               batchAnnot = "Study", 
               main = "COMBAT", 
               legend = FALSE);
dev.off();

#-------------------------------------------------------------------------------
# Figure 4: plotRLE
#-------------------------------------------------------------------------------

pdf("plotRLE.pdf",width=12, height=7);
par(mfrow=c(1,2));
# take 40 random samples...
idx = sample(1:ncol(eset_NONE), 40);
plotRLE(eset_NONE[,idx], 
        batchAnnot = "Study", 
        main = "NONE (No Transformation)");
plotRLE(eset_COMBAT[,idx], 
        batchAnnot = "Study", 
        main = "COMBAT");
dev.off();

#-------------------------------------------------------------------------------
# Figure 5: plotGeneWiseBoxPlots
#-------------------------------------------------------------------------------

pdf("plotGeneWiseBoxPlots.pdf",width=12, height=7);
par(mfrow=c(1,2));
gene = "MYL4"
plotGeneWiseBoxPlot(eset_NONE, 
                    batchAnnot = "Study", 
                    targetAnnot = "Disease", 
                    gene = gene, 
                    main = "NONE (No Transformation)"); 
plotGeneWiseBoxPlot(eset_COMBAT, 
                    batchAnnot = "Study", 
                    targetAnnot = "Disease", 
                    gene = gene, 
                    main = "COMBAT");
dev.off();
